# Supplementary material for: Fabrication and Evaluation of Dissolving Hyaluronic Acid Microneedle Patches for Minimally Invasive Transdermal Drug Delivery by Nanoimprinting
Source: Gels. 2025 Jan 23;11(2):89. doi: 10.3390/gels11020089 (PMC11854821; doi:10.3390/gels11020089)
Supplement: Supplementary file 1 [file gels-11-00089-s001.zip]

Archive with 1 entries (1 files):
- gels-3404684-supplementary.pdf
